# Supplementary material for: HIV-1 Capsid Rapidly Induces Long-Lived CPSF6 Puncta in Non-Dividing Cells, but Similar Puncta Already Exist in Uninfected T-Cells
Source: Viruses. 2024 Apr 25;16(5):670. doi: 10.3390/v16050670 (PMC11125723; doi:10.3390/v16050670)
Supplement: Supplementary file 1 [file viruses-16-00670-s001.zip]

Archive with 1 entries (1 files):
- viruses-2874830-supplementary.pdf
